# Supplementary material for: Assessing the Genomics Structure of Dorper and White Dorper Variants, and Dorper Populations in South Africa and Hungary
Source: Biology (Basel). 2023 Feb 28;12(3):386. doi: 10.3390/biology12030386 (PMC10045292; doi:10.3390/biology12030386)
Supplement: Supplementary file 1 [file biology-12-00386-s001.zip › Table S1.odt]

Table S1: Genes that may be under selection across all populations studied.

Gene name
Gene symbol
Chromosome
Ensemble ID
Start position
End position
Possible function


HUDOR
Uncoupling Protein 2
UCP2
1
ENSOARG00000001385
155066999
155067805
control of body temperature and regulation of energy balance.

Signal Transducer And Activator Of Transcription 1
STAT1
15
ENSOARG00000008561
51596036
51598758
Immunity during early pregnancy

Interleukin-7
IL7
2
ENSOARG00000013903
192154022
192352057
Immunity

Fatty Acid Binding Protein 5
FABP5
9
ENSOARG00000007883
54817997
54825977
fatty acid uptake, transport, and metabolism.

Fatty Acid Binding Protein 4
FABP4
9
ENSOARG00000008976
57354087
57359292
fatty acid uptake, transport, and metabolism


HUWDOR
Keratin associated protein 7
KAP7
1
ENSOARG00000007941
122988317
122988574
Wool production

Guanylate Cyclase Activator 2A
GUCA2A
1
ENSOARG00000020385
16472798
16474553
immunity

Interleukin-2
IL2
17
ENSOARG00000000044
34935045
34939550
immunity

Fibroblast Growth Factor 2 
FGF2
17
ENSOARG00000017222
34113507
34661626
immunity

Interleukin 21
IL21
17
ENSOARG00000017881
34778947
34786075
immunity

Nuclear Factor, Interleukin 3 Regulated
NFIL3
2
ENSOARG00000003352
26301791
26303179
immunity

Cytochrome P450 Family 17 Subfamily A Member 1
CYP17A1
22
ENSOARG00000002137
22557939
22564240
metabolism

Plasminogen Activator, Urokinase
PLAU
25
ENSOARG00000008473
29676048
29685840
immunity

Lactalbumin Alpha
LALBA
3
ENSOARG00000019223
137390403
137392415
milk quality

Neuropeptide VF Precursor
NPVF
4
ENSOARG00000010230
70625131
70628520
Regulates sleep

Albumin
ALB
6
ENSOARG00000013782
88136611
88159187
regulation of blood pressure

C-X-C Motif Chemokine Ligand 8
CXCL8
6
ENSOARG00000014496
88474889
88477180
growth and immunity

C-X-C Motif Chemokine Ligand 1
CXCL1
6
ENSOARG00000014775
88610487
88611559
growth and immunity


SADOR
MX Dynamin Like GTPase 2
MX2
1
ENSOARG00000010231
259688071
259716801
reproduction and immunity

MX Dynamin Like GTPase 1
MX1
1
ENSOARG00000010283
259737321
259762804
reproduction and immunity

Oviductal Glycoprotein 1
OVGP1
1
ENSOARG00000019599
87968079
87982027
reproduction 

Adenosine A3 Receptor
ADORA3
1
ENSOARG00000019630
88054043
88056874
Immunity

Endoplasmic Reticulum Protein 29
ERP29
17
ENSOARG00000010504
61783505
61790600
digestion

PC4 And SRSF1 Interacting Protein 1
PSIP1
2
ENSOARG00000014002
83388239
83424864
Electron transport, Respiratory chain, Transport

NADH:Ubiquinone Oxidoreductase Subunit B8
NDUFB8
22
ENSOARG00000015378
20557569
20562826
Respiration

Interleukin 21 Receptor
IL21R
24
ENSOARG00000018894
24987772
25002160
immunity

Growth Hormone Releasing Hormone Receptor
GHRHR
4
ENSOARG00000007636
65350354
65364813
growth

Aquaporin 1
AQP1
4
ENSOARG00000007775
65387133
65430981
Homeostasis

Cortactin Binding Protein 2
CTTNBP2
4
ENSOARG00000010183
50432535
50603933
Nervous system

Myozenin 3
MYOZ3
5
ENSOARG00000007579
59545166
59557329
Muscle development


SAWDOR
Fc Gamma Receptor IIIa
FCGR3A
1
ENSOARG00000010070
111039478
111049403
immunity

Fc Gamma Receptor II a
FCGR2B
1
ENSOARG00000010094
111115681
111132021
immunity

Superoxide Dismutase 1
SOD1
1
ENSOARG00000007880
122094296
122094754
immunity

BTG Anti-Proliferation Factor 3
BTG3
1
ENSOARG00000015790
137814444
137830717
immunity

Ubiquilin 1
UBQLN1
2
ENSOARG00000009010
35845653
35897664
skeletal muscle growth

Proline Rich 15
PRR15
4
ENSOARG00000008451
66566695
66567075
Reproduction

Interleukin-7
IL7
9
ENSOARG00000007883
54817997
54825977
immunity


HORAC
Bone Gamma-Carboxyglutamate Protein/osteocalcin
BGLAP
1
ENSOARG00000005620
104826771
104827743
bone formation

RRAD And GEM Like GTPase 1
REM1
13
ENSOARG00000000783
60377529
60386368
Muscle development

BCL2 Like 1
BCL2L1
13
ENSOARG00000001262
60531757
60581987
apoptosis in the immune system, kidney, and bone cells 

Aurora Kinase A
AURKA
13
ENSOARG00000018369
58840124
58858898
cell division

Solute Carrier Family 7 Member 11
SLC7A11
17
ENSOARG00000014253
19076299
19158878
coat color

Abhydrolase Domain Containing 5, Lysophosphatidic Acid
ABHD5
19
ENSOARG00000004222
15488893
15526261
Milk yield

Signal Transducer and Activator Of Transcription 1
STAT1
2
ENSOARG00000013903
192154022
192352057
Immunity during early pregnancy

Integrin Subunit Alpha V
ITGAV
2
ENSOARG00000016607
121567325
121672421
reproduction

Integral Membrane Protein 2C
ITM2C
2
ENSOARG00000020673
231740173
231752466
Immunity

Tyrosinase
TYR
21
ENSOARG00000003888
5744320
5858941
Pigmentation

NADH:Ubiquinone Oxidoreductase Subunit B8
NDUFB8
22
ENSOARG00000015378
20557569
20562826
Respiration

Arginine Vasopressin Receptor 1A
AVPR1A
3
ENSOARG00000004113
156234256
156237118
vasoconstriction of blood vessels and glycogenolysis

Chromobox 5
CBX5
3
ENSOARG00000016251
132139439
132149313
Skeletal and bone development

Homeobox C6
HOXC6
3
ENSOARG00000016296
132338094
132340389
Cardiovascular functions

ATP Synthase Membrane Subunit C Locus 2
ATP5MC2
3
ENSOARG00000016393
132715794
132719269
Neurological functions in humans

Insulin Like Growth Factor Binding Protein 6
IGFBP6
3
ENSOARG00000016699
133213326
133216912
Reproduction- uterine development

TIMP Metallopeptidase Inhibitor 3
TIMP3
3
ENSOARG00000018210
176462578
176519533
Follicular development 

Intraflagellar Transport 27
IFT27
3
ENSOARG00000018994
179967963
179990650
Follicular development

Interleukin 1 Beta
IL1B
3
ENSOARG00000020866
60023514
60034494
Immunity

Interleukin 1 Alpha
IL1A
3
ENSOARG00000020877
60078287
60088697
Immunity

Casein Alpha S1
CSN1S1
6
ENSOARG00000010276
85089487
85102981
milk quality

Casein Beta
CSN2
6
ENSOARG00000010477
85116827
85122776
milk quality

Casein Alpha S2
CSN1S2
6
ENSOARG00000010683
85184160
85195356
milk fatty acid composition

Casein Kappa
CSN3
6
ENSOARG00000011084
85309552
85316834
milk proteins

SRA Stem-Loop Interacting RNA Binding Protein
SLIRP
7
ENSOARG00000002642
85795918
85801678
sperm motility

Tropomyosin 1
TPM1
7
ENSOARG00000020797
44019267
44048143
Associated with children deformities
